# Supplementary material for: DLm6Am: A Deep-Learning-Based Tool for Identifying N6,2′-O-Dimethyladenosine Sites in RNA Sequences
Source: Int J Mol Sci. 2022 Sep 20;23(19):11026. doi: 10.3390/ijms231911026 (PMC9570463; doi:10.3390/ijms231911026)
Supplement: Supplementary file 1 [file ijms-23-11026-s001.zip]

Archive with 1 entries (1 files):
- ijms-1881383-supplementary.pdf
